# Supplementary material for: A new species of Cyphomyia Wiedemann from the Dominican Republic with a key to Caribbean species of the genus (Diptera, Stratiomyidae, Clitellariinae)
Source: Zookeys. 2014 Nov 11;(453):111–9. doi: 10.3897/zookeys.453.8623 (PMC4258628; doi:10.3897/zookeys.453.8623)
Supplement: XML Treatment for Cyphomyia baoruco [file zookeys.453.8623-treatment1.xml]

<!DOCTYPE tp:taxon-treatment
  PUBLIC "-//TaxonX//DTD Taxonomic Treatment Publishing DTD v0 20100105//EN" "tax-treatment-NSO.dtd">
<tp:taxon-treatment xmlns:tp="http://www.plazi.org/taxpub"><tp:treatment-meta><kwd-group><label>Taxon classification</label><kwd><named-content content-type="kingdom">Animalia</named-content></kwd><kwd><named-content content-type="order">Diptera</named-content></kwd><kwd><named-content content-type="family">Stratiomyidae</named-content></kwd></kwd-group><mixed-citation publication-type="journal"><person-group><name><surname>Woodley</surname><given-names>Norman E.</given-names></name></person-group><article-title>A new species of <italic><tp:taxon-name><tp:taxon-name-part taxon-name-part-type="genus">Cyphomyia</tp:taxon-name-part></tp:taxon-name></italic> Wiedemann from the Dominican Republic with a key to Caribbean species of the genus (<tp:taxon-name><tp:taxon-name-part taxon-name-part-type="order">Diptera</tp:taxon-name-part></tp:taxon-name>, <tp:taxon-name><tp:taxon-name-part taxon-name-part-type="family">Stratiomyidae</tp:taxon-name-part></tp:taxon-name>, <tp:taxon-name><tp:taxon-name-part taxon-name-part-type="subfamily">Clitellariinae</tp:taxon-name-part></tp:taxon-name>)</article-title><source>Zookeys</source><day>11</day><month>11</month><year>2014</year><volume>2014</volume><issue>453</issue><fpage>111</fpage><lpage>119</lpage><pub-id pub-id-type="doi">10.3897/zookeys.453.8623</pub-id></mixed-citation></tp:treatment-meta><tp:nomenclature><tp:taxon-name>
                        <tp:taxon-name-part taxon-name-part-type="genus">Cyphomyia</tp:taxon-name-part>
                        <tp:taxon-name-part taxon-name-part-type="species">baoruco</tp:taxon-name-part>
                        <object-id xmlns:xlink="http://www.w3.org/1999/xlink" content-type="zoobank" xlink:type="simple">http://zoobank.org/E5019831-62C9-4150-AD82-44E98F71B60C</object-id>
                    </tp:taxon-name><tp:taxon-authority>Woodley</tp:taxon-authority><tp:taxon-status xmlns:xlink="http://www.w3.org/1999/xlink" xlink:type="simple">sp. n.</tp:taxon-status><xref ref-type="fig" rid="F1">Figs 1</xref><xref ref-type="fig" rid="F3">–6</xref></tp:nomenclature><tp:treatment-sec sec-type="Diagnosis"><title>Diagnosis.</title><p><italic><tp:taxon-name><tp:taxon-name-part taxon-name-part-type="genus">Cyphomyia</tp:taxon-name-part> <tp:taxon-name-part taxon-name-part-type="species">baoruco</tp:taxon-name-part></tp:taxon-name></italic> can be separated from all other Caribbean species of <italic><tp:taxon-name><tp:taxon-name-part taxon-name-part-type="genus">Cyphomyia</tp:taxon-name-part></tp:taxon-name></italic> by its bluish black body, the abdomen without silvery pilose spots dorsally, and its darkly infuscated wings. The male (female unknown) can be separated from New World mainland species by its eyes that have very long pilosity that appears slightly crinkly. Mainland species with pilose eyes generally have hairs that are shorter and denser, and none have crinkly pilosity.</p></tp:treatment-sec><tp:treatment-sec sec-type="Description"><title>Description.</title><p><bold>Male.</bold> (Figs <xref ref-type="fig" rid="F1">1</xref>–<xref ref-type="fig" rid="F2">2</xref>). <!--PageBreak--><italic>Head</italic>: Black, frontal triangle vaguely more brownish; eyes large, holoptic on upper frons, ommatidia nearly uniform in size without abrupt transition, with moderately dense, black pilosity that is about the length of scape and slightly crinkly (Figs <xref ref-type="fig" rid="F2">3</xref>–<xref ref-type="fig" rid="F2">4</xref>); face very slightly convex, evenly receding to oral margin; postocular orbit, only narrowly visible in lower half in profile; head largely devoid of tomentum, present only along lower part of postocular orbit and extremely narrow strip along eye margin on gena, face, and frons, where it is grayish; head with very long pilosity, about length of scape+pedicel, of moderate density, black on ocellar triangle, face, and gena, with some whitish hairs intermixed on lower part of face and entirely whitish on lower gena and postgena; antenna (Fig. <xref ref-type="fig" rid="F2">4</xref>) black, 1.71 times length of head, gradually tapering from base to apex, ratio of segments 19:9:91[16:10:7:6:8:10:12:22], last flagellomere acuminate, scape and pedicel very densely set with bushy black pilosity, some hairs almost as long as scape+pedicel, flagellum velvety tomentose, a few short hairs present on apical flagellomere; palpus black, small, two-segmented (mostly obscured by labellum); proboscis dark yellowish, brownish laterally on labellum.</p><fig id="F1" position="float" orientation="portrait"><label>Figure 1.</label><caption><p>Dorsal habitus of <italic><tp:taxon-name><tp:taxon-name-part taxon-name-part-type="genus">Cyphomyia</tp:taxon-name-part> <tp:taxon-name-part taxon-name-part-type="species">baoruco</tp:taxon-name-part></tp:taxon-name></italic> Woodley, sp. n..</p></caption><graphic xmlns:xlink="http://www.w3.org/1999/xlink" xlink:href="zookeys-453-111-g001.jpg" position="float" orientation="portrait" xlink:type="simple" id="oo_33837.jpg"/></fig><fig id="F2" position="float" orientation="portrait"><label>Figures 2–4.</label><caption><p>Photographic images of the holotype male of <italic><tp:taxon-name><tp:taxon-name-part taxon-name-part-type="genus">Cyphomyia</tp:taxon-name-part> <tp:taxon-name-part taxon-name-part-type="species">baoruco</tp:taxon-name-part></tp:taxon-name></italic> Woodley, sp. n. <bold>2</bold> Dorsal habitus <bold>3</bold> Head and thorax, left lateral view <bold>4</bold> Anterior part of head and antenna, left lateral view.</p></caption><graphic xmlns:xlink="http://www.w3.org/1999/xlink" xlink:href="zookeys-453-111-g002.jpg" position="float" orientation="portrait" xlink:type="simple" id="oo_33838.jpg"/></fig><!--PageBreak--><p><italic>Thorax</italic>: Black, vaguely browner under wing base, postpronotal lobe, lateral part of postalar callus, and scutellar spines brownish yellow; scutellum with spines a little longer than scutellum, almost in same plane as scutellum, curving very slightly upward; prosternum and medial part of laterotergite with yellowish white tomentum, small areas on meron with sparser, inconspicuous tomentum; pilosity of thorax primarily silvery white, partly semi-appressed on scutum where it forms a narrow medial vitta that decreases in width posteriorly so that it is only a few hairs wide near scutellum, and sublateral patches forming wider, more poorly developed vittae anterior to transverse suture; other areas of scutum with semi-appressed dark hairs, and both scutum and scutellum including spines with very long, erect, slightly wavy black hairs (Fig. <xref ref-type="fig" rid="F2">3</xref>); central part of anepisternum, most of meron, and medial part of subscutellum bare and shiny; legs dark brown to brownish black, front and middle tarsi with basal two tarsomeres paler, dark yellowish; legs mostly pilose, a mixture of pale and dark hairs, mostly short and semi-appressed, longer erect hairs present on posterior and ventral surfaces of front and middle femora, most of hind femur, and posterior surfaces of front and middle tibiae; wing with dark brown infuscation over entire surface that gradually gets paler posteriorly, entirely set with microtrichia except for strip along anterior portion of cell cup and most of alula; halter with stem yellowish, knob brown.</p><!--PageBreak--><p><italic>Abdomen</italic>: Dark brownish with slight bronzy reflections, subshiny on tergites 1 and 2 and basal part of tergite 3, remainder black with distinct metallic blue reflections, shiny; sternite 1 brown, uniformly set with brownish tomentum, 2–5 black with metallic blue reflections, shiny, segments beyond 5 brownish; tergites with dark, semi-appressed pilosity, with longer erect hairs laterally, some of which are whitish on basal two tergites, becoming progressively shorter posteriorly; first two sternites with erect, whitish hairs medially, otherwise sternites with short, semi-appressed pilosity.</p><p><italic>Male terminalia</italic>: With gonocoxites (Fig. <xref ref-type="fig" rid="F3">6</xref>) slightly longer than wide with lateral triangular processes covering gonostylar articulation, gonocoxal apodemes extending anteriorly beyond anterior margin of genital capsule; hypandrium completely fused, posterior portion of ventral bridge grooved medially, sharply bilobed; gonostylus with weakly developed rounded process posterolaterally, dorsal edge sharp, slightly produced; phallic complex complicatedly fused with gonocoxites, apparently trifid, medial lobe sharply pointed, apparent lateral lobes longer than medial lobe, flattened and with medial curvature posteriorly; epandrium (Fig. <xref ref-type="fig" rid="F3">5</xref>) simple, more or less quadrate, a little longer than wide, posterior margin evenly rounded; cercus short, slightly widened and rounded posteriorly.</p><fig id="F3" position="float" orientation="portrait"><label>Figures 5–6.</label><caption><p>Male terminalia of <italic><tp:taxon-name><tp:taxon-name-part taxon-name-part-type="genus">Cyphomyia</tp:taxon-name-part> <tp:taxon-name-part taxon-name-part-type="species">baoruco</tp:taxon-name-part></tp:taxon-name></italic> Woodley, sp. n. <bold>5</bold> Epandrium and postgenital segments, dorsal view <bold>6</bold> Genital capsule and phallic complex, dorsal view.</p></caption><graphic xmlns:xlink="http://www.w3.org/1999/xlink" xlink:href="zookeys-453-111-g003.jpg" position="float" orientation="portrait" xlink:type="simple" id="oo_33839.jpg"/></fig><p><italic>Measurements</italic>: Length exclusive of antennae, 9.1 mm; antennal length, 2.5 mm; wing length, 9.5 mm.</p><p><bold>Female.</bold> Unknown.</p></tp:treatment-sec><tp:treatment-sec sec-type="Distribution"><title>Distribution.</title><p>Known only from the Dominican Republic on the island of Hispaniola.</p></tp:treatment-sec><tp:treatment-sec sec-type="Type material"><title>Type material.</title><p>Holotype male (USNM), <bold>DOMINICAN REPUBLIC:</bold> Pedernales Province, Parque Nacional Sierra de Baoruco, Las Abejas, <named-content xmlns:xlink="http://www.w3.org/1999/xlink" content-type="dwc:verbatimCoordinates" xlink:type="simple">18°09.011'N, 71°37.342'W</named-content>, <!--PageBreak-->1150 meters, 17 July 2006, N.E. Woodley. A Smithsonian Institution barcode label is attached to the specimen: USNMENT 01028720. The holotype is in excellent condition.</p></tp:treatment-sec><tp:treatment-sec sec-type="Etymology"><title>Etymology.</title><p>The species epithet, <italic>baoruco</italic>, is a noun in apposition from the name of the mountain range, Sierra de Baoruco, where the holotype specimen was collected.</p></tp:treatment-sec><tp:treatment-sec sec-type="Remarks"><title>Remarks.</title><p>As noted in the introduction, this species differs from all other Caribbean species of <italic><tp:taxon-name><tp:taxon-name-part taxon-name-part-type="genus">Cyphomyia</tp:taxon-name-part></tp:taxon-name></italic> in general appearance. It looks more like many Central and South American species that have a dark bluish black body and dark brown wings. The females of these mainland species often have a bright yellow head, and it will be interesting to see if the female of <italic><tp:taxon-name><tp:taxon-name-part taxon-name-part-type="genus">Cyphomyia</tp:taxon-name-part> <tp:taxon-name-part taxon-name-part-type="species">baoruco</tp:taxon-name-part></tp:taxon-name></italic> also has this feature when it is discovered.</p><p>The type locality of <italic><tp:taxon-name><tp:taxon-name-part taxon-name-part-type="genus">Cyphomyia</tp:taxon-name-part> <tp:taxon-name-part taxon-name-part-type="species">baoruco</tp:taxon-name-part></tp:taxon-name></italic>, Las Abejas, is at the southwestern end of the Sierra de Baoruco range, which is more or less continuous with the Massif de la Selle in eastern Haiti. The habitat at this site is classified as premontane wet forest (<xref ref-type="bibr" rid="B1">Fisher-Meerow and Judd 1989</xref>), an epiphyte-rich diverse hardwood forest which occurs in a thin strip along the southern part of the mountain range mostly between 1100–1200 meters. Las Abejas has been a fairly well-known collecting site since at least the early 1980s, and has produced some remarkable new species (e.g., <xref ref-type="bibr" rid="B8">Woodley 1993</xref>, <xref ref-type="bibr" rid="B2">Konstantinov and Chamorro-Lacayo 2006</xref>). This habitat in this region is critically endangered (<xref ref-type="bibr" rid="B5">León et al. 2013</xref>). Even though this habitat type is now largely within Parque Nacional Sierra de Baoruco, it has suffered extensive deforestation primarily for subsistence farming, and this is probably more intense at its western end near Haiti. I first visited Las Abejas in 1984 and last in 2006 and the extent of deforestation at the site during that time span was significant.</p><p>I have composed a key to the described species of <italic><tp:taxon-name><tp:taxon-name-part taxon-name-part-type="genus">Cyphomyia</tp:taxon-name-part></tp:taxon-name></italic> found on Caribbean islands that is provided below. It should be noted, however, that due to the paucity of collecting on many islands in the region, it is likely that additional undescribed species will be found. After the key a few brief notes on the included species are given.</p></tp:treatment-sec><ref-list><ref id="B1"><mixed-citation xmlns:xlink="http://www.w3.org/1999/xlink" xlink:type="simple"><person-group><name name-style="western"><surname>Fisher-Meerow</surname><given-names>LL</given-names></name><name name-style="western"><surname>Judd</surname><given-names>WS</given-names></name></person-group> (<year>1989</year>) <article-title>A floristic study of five sites along an elevational transect in the Sierra de Baoruco, Prov. Pedernales, Dominican Republic.</article-title><source>Moscosoa</source><volume>5</volume>: <fpage>159</fpage>–<lpage>185</lpage>.</mixed-citation></ref><ref id="B8"><mixed-citation xmlns:xlink="http://www.w3.org/1999/xlink" xlink:type="simple"><person-group><name name-style="western"><surname>Woodley</surname><given-names>NE</given-names></name></person-group> (<year>1993</year>) <article-title>A remarkable new species of <italic><tp:taxon-name><tp:taxon-name-part taxon-name-part-type="genus">Paradejeania</tp:taxon-name-part></tp:taxon-name></italic> from the Dominican Republic (<tp:taxon-name><tp:taxon-name-part taxon-name-part-type="order">Diptera</tp:taxon-name-part></tp:taxon-name>: <tp:taxon-name><tp:taxon-name-part taxon-name-part-type="family">Tachinidae</tp:taxon-name-part></tp:taxon-name>).</article-title><source>Proceedings of the Entomological Society of Washington</source><volume>95</volume>: <fpage>182</fpage>–<lpage>188</lpage>.</mixed-citation></ref><ref id="B2"><mixed-citation xmlns:xlink="http://www.w3.org/1999/xlink" xlink:type="simple"><person-group><name name-style="western"><surname>Konstantinov</surname><given-names>AS</given-names></name><name name-style="western"><surname>Chamorro-Lacayo</surname><given-names>ML</given-names></name></person-group> (<year>2006</year>) <article-title>A new genus of moss-inhabiting flea beetles (<tp:taxon-name><tp:taxon-name-part taxon-name-part-type="order">Coleoptera</tp:taxon-name-part></tp:taxon-name>: <tp:taxon-name><tp:taxon-name-part taxon-name-part-type="family">Chrysomelidae</tp:taxon-name-part></tp:taxon-name>) from the Dominican Republic.</article-title><source>The Coleopterists Bulletin</source><volume>60</volume>(<issue>4</issue>): <fpage>275</fpage>–<lpage>290</lpage>. doi: <ext-link ext-link-type="doi" xlink:href="10.1649/0010-065X(2006)60[275:ANGOMF]2.0.CO;2" xlink:type="simple">10.1649/0010-065X(2006)60[275:ANGOMF]2.0.CO;2</ext-link></mixed-citation></ref><ref id="B5"><mixed-citation xmlns:xlink="http://www.w3.org/1999/xlink" xlink:type="simple"><person-group><name name-style="western"><surname>León</surname><given-names>YM</given-names></name><name name-style="western"><surname>Garrido</surname><given-names>E</given-names></name><name name-style="western"><surname>Almonte</surname><given-names>J</given-names></name></person-group> (<year>2013</year>) <source>Monitoring and mapping broadleaf mountain forests of southern Sierra de Bahoruco, Dominican Republic.</source><publisher-name>Grupo Jaragua</publisher-name>, <publisher-loc>Santo Domingo</publisher-loc>, <size units="page">36 pp</size>. <ext-link ext-link-type="uri" xlink:href="http://www.bicknellsthrush.org/pdf/GJBITHFundreport_English.pdf" xlink:type="simple">http://www.bicknellsthrush.org/pdf/GJBITHFundreport_English.pdf</ext-link> [accessed 20 August 2014]</mixed-citation></ref></ref-list></tp:taxon-treatment>
